# Supplementary material for: Diversity and function of bacterial microbiota in the mosquito holobiont
Source: Parasit Vectors. 2013 May 20;6:146. doi: 10.1186/1756-3305-6-146 (PMC3667145; doi:10.1186/1756-3305-6-146)
Supplement: Additional file 1 — Bacterial genera identified in mosquitoes and their habitats. An index of bacterial genera identified in mosquitoes and their habitats is presented according to mosquito species, stage, sex, nutrition type, sampling locality, population type and experimental approach (N/A = Not Applicable). [file 1756-3305-6-146-S1.xls]

## Sheet: Sheet1
Mosquito genus	Mosquito specie	Stage	Mosquito sex	Nutrition type	Sampling locality	Population	Bacterial identification at genus level	Approach	Reference
N/A	N/A	N/A	N/A	N/A	habitat	N/A	Aeromonas	Culture dependant	Apte-Deshpande et al. 2012
N/A	N/A	N/A	N/A	N/A	habitat	N/A	Bacillus	Culture dependant	Apte-Deshpande et al. 2012
N/A	N/A	N/A	N/A	N/A	habitat	N/A	Edwardsiella	Culture dependant	Apte-Deshpande et al. 2012
N/A	N/A	N/A	N/A	N/A	habitat	N/A	Pantoea	Culture dependant	Apte-Deshpande et al. 2012
N/A	N/A	N/A	N/A	N/A	habitat	N/A	Enterobacter	Culture dependant	Apte-Deshpande et al. 2012
N/A	N/A	N/A	N/A	N/A	habitat	N/A	Escherichia	Culture dependant	Apte-Deshpande et al. 2012
N/A	N/A	N/A	N/A	N/A	habitat	N/A	Microbacterium	Culture dependant	Apte-Deshpande et al. 2012
N/A	N/A	N/A	N/A	N/A	habitat	N/A	Providencia	Culture dependant	Apte-Deshpande et al. 2012
N/A	N/A	N/A	N/A	N/A	habitat	N/A	Pseudomonas	Culture dependant	Apte-Deshpande et al. 2012
N/A	N/A	N/A	N/A	N/A	habitat	N/A	Brevibacillus	Culture dependant	Apte-Deshpande et al. 2012
N/A	N/A	N/A	N/A	N/A	habitat	N/A	Burkholderia	Culture dependant	Apte-Deshpande et al. 2012
N/A	N/A	N/A	N/A	N/A	habitat	N/A	Ralstonia	Culture dependant	Apte-Deshpande et al. 2012
N/A	N/A	N/A	N/A	N/A	habitat	N/A	Serratia	Culture dependant	Apte-Deshpande et al. 2012
N/A	N/A	N/A	N/A	N/A	habitat	N/A	Xenorhabdus	Culture dependant	Apte-Deshpande et al. 2012
Aedes	aegypti	Larvae	N/A	Unknown	India	Field	Aeromonas	Culture dependant	Apte-Deshpande et al. 2012
Aedes	aegypti	Larvae	N/A	Unknown	India	Field	Bacillus	Culture dependant	Apte-Deshpande et al. 2012
Aedes	aegypti	Larvae	N/A	Unknown	India	Field	Edwardsiella	Culture dependant	Apte-Deshpande et al. 2012
Aedes	aegypti	Larvae	N/A	Unknown	India	Field	Pantoea	Culture dependant	Apte-Deshpande et al. 2012
Aedes	aegypti	Larvae	N/A	Unknown	India	Field	Escherichia	Culture dependant	Apte-Deshpande et al. 2012
Aedes	aegypti	Larvae	N/A	Unknown	India	Field	Microbacterium	Culture dependant	Apte-Deshpande et al. 2012
Aedes	aegypti	Larvae	N/A	Unknown	India	Field	Providencia	Culture dependant	Apte-Deshpande et al. 2012
Aedes	aegypti	Larvae	N/A	Unknown	India	Field	Pseudomonas	Culture dependant	Apte-Deshpande et al. 2012
Aedes	aegypti	Larvae	N/A	Unknown	India	Field	Serratia	Culture dependant	Apte-Deshpande et al. 2012
Aedes	aegypti	Larvae	N/A	Unknown	India	Field	Xenorhabdus	Culture dependant	Apte-Deshpande et al. 2012
Aedes	aegypti	Larvae	N/A	Unknown	India	Field	Brevibacillus	Culture dependant	Apte-Deshpande et al. 2012
Aedes	aegypti	Larvae	N/A	Unknown	India	Laboratory	Aeromonas	Culture dependant	Apte-Deshpande et al. 2012
Aedes	aegypti	Larvae	N/A	Unknown	India	Laboratory	Pantoea	Culture dependant	Apte-Deshpande et al. 2012
Aedes	aegypti	Larvae	N/A	Unknown	India	Laboratory	Enterobacter	Culture dependant	Apte-Deshpande et al. 2012
Aedes	aegypti	Larvae	N/A	Unknown	India	Laboratory	Microbacterium	Culture dependant	Apte-Deshpande et al. 2012
Aedes	aegypti	Larvae	N/A	Unknown	India	Laboratory	Pseudomonas	Culture dependant	Apte-Deshpande et al. 2012
Aedes	aegypti	Larvae	N/A	Unknown	India	Laboratory	Burkholderia	Culture dependant	Apte-Deshpande et al. 2012
Aedes	aegypti	Larvae	N/A	Unknown	India	Laboratory	Ralstonia	Culture dependant	Apte-Deshpande et al. 2012
Aedes	aegypti	Larvae	N/A	Unknown	India	Laboratory	Serratia	Culture dependant	Apte-Deshpande et al. 2012
Anopheles	gambiae	Adult	Female	Blood	Cameroon	Laboratory	Acinetobacter	Culture independant	Boissière et al., 2012
Anopheles	gambiae	Adult	Female	Blood	Cameroon	Laboratory	Arcobacter	Culture independant	Boissière et al., 2012
Anopheles	gambiae	Adult	Female	Blood	Cameroon	Laboratory	Asaia	Culture independant	Boissière et al., 2012
Anopheles	gambiae	Adult	Female	Blood	Cameroon	Laboratory	Bacteroides	Culture independant	Boissière et al., 2012
Anopheles	gambiae	Adult	Female	Blood	Cameroon	Laboratory	Bradyrhizobium	Culture independant	Boissière et al., 2012
Anopheles	gambiae	Adult	Female	Blood	Cameroon	Laboratory	Burkholderia	Culture independant	Boissière et al., 2012
Anopheles	gambiae	Adult	Female	Blood	Cameroon	Laboratory	Cedecea	Culture independant	Boissière et al., 2012
Anopheles	gambiae	Adult	Female	Blood	Cameroon	Laboratory	Chryseobacterium	Culture independant	Boissière et al., 2012
Anopheles	gambiae	Adult	Female	Blood	Cameroon	Laboratory	Cobetia	Culture independant	Boissière et al., 2012
Anopheles	gambiae	Adult	Female	Blood	Cameroon	Laboratory	Comamonas	Culture independant	Boissière et al., 2012
Anopheles	gambiae	Adult	Female	Blood	Cameroon	Laboratory	Elizabethkingia	Culture independant	Boissière et al., 2012
Anopheles	gambiae	Adult	Female	Blood	Cameroon	Laboratory	Enterobacter	Culture independant	Boissière et al., 2012
Anopheles	gambiae	Adult	Female	Blood	Cameroon	Laboratory	Escherichia	Culture independant	Boissière et al., 2012
Anopheles	gambiae	Adult	Female	Blood	Cameroon	Laboratory	Fusobacterium	Culture independant	Boissière et al., 2012
Anopheles	gambiae	Adult	Female	Blood	Cameroon	Laboratory	Gluconobacter	Culture independant	Boissière et al., 2012
Anopheles	gambiae	Adult	Female	Blood	Cameroon	Laboratory	Haemophilus	Culture independant	Boissière et al., 2012
Anopheles	gambiae	Adult	Female	Blood	Cameroon	Laboratory	Kocuria	Culture independant	Boissière et al., 2012
Anopheles	gambiae	Adult	Female	Blood	Cameroon	Laboratory	Methylobacterium	Culture independant	Boissière et al., 2012
Anopheles	gambiae	Adult	Female	Blood	Cameroon	Laboratory	Micrococcus	Culture independant	Boissière et al., 2012
Anopheles	gambiae	Adult	Female	Blood	Cameroon	Laboratory	Neisseria	Culture independant	Boissière et al., 2012
Anopheles	gambiae	Adult	Female	Blood	Cameroon	Laboratory	Prevotella	Culture independant	Boissière et al., 2012
Anopheles	gambiae	Adult	Female	Blood	Cameroon	Laboratory	Propionibacterium	Culture independant	Boissière et al., 2012
Anopheles	gambiae	Adult	Female	Blood	Cameroon	Laboratory	Pseudomonas	Culture independant	Boissière et al., 2012
Anopheles	gambiae	Adult	Female	Blood	Cameroon	Laboratory	Ralstonia	Culture independant	Boissière et al., 2012
Anopheles	gambiae	Adult	Female	Blood	Cameroon	Laboratory	Rhodococcus	Culture independant	Boissière et al., 2012
Anopheles	gambiae	Adult	Female	Blood	Cameroon	Laboratory	Rhodopseudomonas	Culture independant	Boissière et al., 2012
Anopheles	gambiae	Adult	Female	Blood	Cameroon	Laboratory	Schlegelella	Culture independant	Boissière et al., 2012
Anopheles	gambiae	Adult	Female	Blood	Cameroon	Laboratory	Sediminibacterium	Culture independant	Boissière et al., 2012
Anopheles	gambiae	Adult	Female	Blood	Cameroon	Laboratory	Serratia	Culture independant	Boissière et al., 2012
Anopheles	gambiae	Adult	Female	Blood	Cameroon	Laboratory	Sphingomonas	Culture independant	Boissière et al., 2012
Anopheles	gambiae	Adult	Female	Blood	Cameroon	Laboratory	Staphylococcus	Culture independant	Boissière et al., 2012
Anopheles	gambiae	Adult	Female	Blood	Cameroon	Laboratory	Stenotrophomonas	Culture independant	Boissière et al., 2012
Anopheles	gambiae	Adult	Female	Blood	Cameroon	Laboratory	Streptococcus	Culture independant	Boissière et al., 2012
Anopheles	gambiae	Adult	Female	Blood	Cameroon	Laboratory	Sulfurospirillum	Culture independant	Boissière et al., 2012
Anopheles	stephensi	Adult	Female	Unknown	Iran	Field	Pseudomonas	Culture dependant	Chavshin et al., 2011
Anopheles	stephensi	Adult	Female	Unknown	Iran	Field	Aeromonas	Culture dependant	Chavshin et al., 2011
Anopheles	stephensi	Adult	Female	Unknown	Iran	Field	Myroides	Culture dependant	Chavshin et al., 2011
Anopheles	stephensi	Adult	Female	Unknown	Iran	Field	Alcaligenes	Culture dependant	Chavshin et al., 2011
Anopheles	stephensi	Adult	Female	Unknown	Iran	Field	Bordetella	Culture dependant	Chavshin et al., 2011
Anopheles	stephensi	Larvae	N/A	Unknown	Iran	Field	Pseudomonas	Culture dependant	Chavshin et al., 2011
Anopheles	stephensi	Larvae	N/A	Unknown	Iran	Field	Aeromonas	Culture dependant	Chavshin et al., 2011
Anopheles	stephensi	Larvae	N/A	Unknown	Iran	Field	Myroides	Culture dependant	Chavshin et al., 2011
Anopheles	stephensi	Larvae	N/A	Unknown	Iran	Field	Exiguobacterium	Culture dependant	Chavshin et al., 2011
Anopheles	stephensi	Larvae	N/A	Unknown	Iran	Field	Enterococcus	Culture dependant	Chavshin et al., 2011
Anopheles	stephensi	Larvae	N/A	Unknown	Iran	Field	Shewanella	Culture dependant	Chavshin et al., 2011
Anopheles	stephensi	Larvae	N/A	Unknown	Iran	Field	Kocuria	Culture dependant	Chavshin et al., 2011
Anopheles	stephensi	Larvae	N/A	Unknown	Iran	Field	Microbacterium	Culture dependant	Chavshin et al., 2011
Anopheles	stephensi	Larvae	N/A	Unknown	Iran	Field	Klebsiella	Culture dependant	Chavshin et al., 2011
Anopheles	stephensi	Larvae	N/A	Unknown	Iran	Field	Chryseobacterium	Culture dependant	Chavshin et al., 2011
Anopheles	stephensi	Larvae	N/A	Unknown	Iran	Field	Rhodococcus	Culture dependant	Chavshin et al., 2011
Anopheles	stephensi	Larvae	N/A	Unknown	Iran	Field	Enterobacter	Culture dependant	Chavshin et al., 2011
Aedes	triseriatus	Larvae	N/A	Unknown	United States	Field	Klebsiella	Culture dependant	Demaio et al., 1996
Aedes	triseriatus	Larvae	N/A	Unknown	United States	Field	Serratia	Culture dependant	Demaio et al., 1996
Aedes	triseriatus	Adult	Female	Unknown	United States	Field	Acinetobacter	Culture dependant	Demaio et al., 1996
Aedes	triseriatus	Adult	Female	Unknown	United States	Field	Bacillus	Culture dependant	Demaio et al., 1996
Aedes	triseriatus	Adult	Female	Unknown	United States	Field	Brevibacterium	Culture dependant	Demaio et al., 1996
Aedes	triseriatus	Adult	Female	Unknown	United States	Field	Comamonas	Culture dependant	Demaio et al., 1996
Aedes	triseriatus	Adult	Female	Unknown	United States	Field	Pantoea	Culture dependant	Demaio et al., 1996
Aedes	triseriatus	Adult	Female	Unknown	United States	Field	Enterobacter	Culture dependant	Demaio et al., 1996
Aedes	triseriatus	Adult	Female	Unknown	United States	Field	Enterococcus	Culture dependant	Demaio et al., 1996
Aedes	triseriatus	Adult	Female	Unknown	United States	Field	Erwinia	Culture dependant	Demaio et al., 1996
Aedes	triseriatus	Adult	Female	Unknown	United States	Field	Flavobacterium	Culture dependant	Demaio et al., 1996
Aedes	triseriatus	Adult	Female	Unknown	United States	Field	Pseudomonas	Culture dependant	Demaio et al., 1996
Aedes	triseriatus	Adult	Female	Unknown	United States	Field	Serratia	Culture dependant	Demaio et al., 1996
Aedes	triseriatus	Adult	Female	Unknown	United States	Field	Xanthomonas	Culture dependant	Demaio et al., 1996
Aedes	triseriatus	Adult	Female	Unknown	United States	Field	Klebsiella	Culture dependant	Demaio et al., 1996
Aedes	triseriatus	Adult	Female	Blood	United States	Field	Serratia	Culture dependant	Demaio et al., 1996
Aedes	triseriatus	Adult	Female	Blood	United States	Field	Enterobacter	Culture dependant	Demaio et al., 1996
Aedes	triseriatus	Adult	Female	Blood	United States	Field	Pantoea	Culture dependant	Demaio et al., 1996
Aedes	triseriatus	Adult	Female	Blood	United States	Field	Erwinia	Culture dependant	Demaio et al., 1996
Aedes	triseriatus	Adult	Female	Blood	United States	Field	Providencia	Culture dependant	Demaio et al., 1996
Aedes	triseriatus	Adult	Female	Blood	United States	Field	Serratia	Culture dependant	Demaio et al., 1996
Aedes	triseriatus	Adult	Female	Blood	United States	Field	Pseudomonas	Culture dependant	Demaio et al., 1996
Culex	pipiens	Adult	Female	Nectar	United States	Field	Acinetobacter	Culture dependant	Demaio et al., 1996
Culex	pipiens	Adult	Female	Nectar	United States	Field	Aeromonas	Culture dependant	Demaio et al., 1996
Culex	pipiens	Adult	Female	Nectar	United States	Field	Comamonas	Culture dependant	Demaio et al., 1996
Culex	pipiens	Adult	Female	Nectar	United States	Field	Flavobacterium	Culture dependant	Demaio et al., 1996
Culex	pipiens	Adult	Female	Nectar	United States	Field	Klebsiella	Culture dependant	Demaio et al., 1996
Culex	pipiens	Adult	Female	Nectar	United States	Field	Pseudomonas	Culture dependant	Demaio et al., 1996
Culex	pipiens	Adult	Female	Nectar	United States	Field	Sphingobacterium	Culture dependant	Demaio et al., 1996
Psorophora	columbiae	Adult	Female	Blood	United States	Field	Acinetobacter	Culture dependant	Demaio et al., 1996
Psorophora	columbiae	Adult	Female	Blood	United States	Field	Cedecea	Culture dependant	Demaio et al., 1996
Psorophora	columbiae	Adult	Female	Blood	United States	Field	Enterobacter	Culture dependant	Demaio et al., 1996
Psorophora	columbiae	Adult	Female	Blood	United States	Field	Flavobacterium	Culture dependant	Demaio et al., 1996
Psorophora	columbiae	Adult	Female	Blood	United States	Field	Pseudomonas	Culture dependant	Demaio et al., 1996
Psorophora	columbiae	Adult	Female	Blood	United States	Field	Sphingobacterium	Culture dependant	Demaio et al., 1996
Psorophora	columbiae	Adult	Female	Blood	United States	Field	Xanthomonas	Culture dependant	Demaio et al., 1996
Anopheles	stephensi	Larvae	N/A	Nectar	Iran	Field	Bacillus	Both	Dinparast Djadid et al., 2011
Anopheles	stephensi	Adult	Female	Nectar	Iran	Field	Pantoea	Both	Dinparast Djadid et al., 2011
Anopheles	maculipenis	Larvae	N/A	Nectar	Iran	Field	Pseudomonas	Culture independant	Dinparast Djadid et al., 2011
Anopheles	stephensi	Larvae	N/A	Unknown	Iran	Laboratory	Bacillus	Culture dependant	Dinparast Djadid et al., 2011
Anopheles	stephensi	Larvae	N/A	Unknown	Iran	Laboratory	Sphingomonas	Culture dependant	Dinparast Djadid et al., 2011
Anopheles	stephensi	Larvae	N/A	Unknown	Iran	Field	Brevundimonas	Culture dependant	Dinparast Djadid et al., 2011
Anopheles	stephensi	Larvae	N/A	Unknown	Iran	Field	Lysinibacillus	Culture dependant	Dinparast Djadid et al., 2011
Anopheles	stephensi	Larvae	N/A	Unknown	Iran	Field	Rahnella	Culture dependant	Dinparast Djadid et al., 2011
Anopheles	maculipenis	Larvae	N/A	Unknown	Iran	Field	Aeromonas	Culture dependant	Dinparast Djadid et al., 2011
Anopheles	maculipenis	Larvae	N/A	Unknown	Iran	Field	Pseudomonas	Culture dependant	Dinparast Djadid et al., 2011
Anopheles	maculipenis	Larvae	N/A	Unknown	Iran	Field	Lysinibacillus	Culture dependant	Dinparast Djadid et al., 2011
Anopheles	stephensi	Adult	Unknown	Unknown	Iran	Laboratory	Pantoea	Culture dependant	Dinparast Djadid et al., 2011
N/A	N/A	N/A	N/A	N/A	habitat	N/A	P¨seudomonas	Culture dependant	Dinparast Djadid et al., 2011
N/A	N/A	N/A	N/A	N/A	habitat	N/A	Acinetobacter	Culture dependant	Dinparast Djadid et al., 2011
N/A	N/A	N/A	N/A	N/A	habitat	N/A	Aeromonas	Culture dependant	Dinparast Djadid et al., 2011
N/A	N/A	N/A	N/A	N/A	habitat	N/A	Bacillus	Culture dependant	Dinparast Djadid et al., 2011
N/A	N/A	N/A	N/A	N/A	habitat	N/A	Rahnella	Culture dependant	Dinparast Djadid et al., 2011
Anopheles	albimanus	Adult	Female	Unknown	Mexico	Field	Enterobacter	Culture dependant	Gonzalez-Ceron et al., 2003
Anopheles	albimanus	Adult	Female	Unknown	Mexico	Field	Serratia	Culture dependant	Gonzalez-Ceron et al., 2003
Aedes	aegypti	Adult	Female	none	Unknown	Laboratory	Serratia	Both	Gusmao et al., 2007
Aedes	aegypti	Adult	Female	none	Unknown	Laboratory	Bacillus	Culture dependant	Gusmao et al., 2007
Aedes	aegypti	Adult	Female	Blood	Unknown	Laboratory	Cedecea	Culture independant	Gusmao et al., 2010
Aedes	aegypti	Adult	Female	Blood	Unknown	Laboratory	Citrobacter	Culture independant	Gusmao et al., 2010
Aedes	aegypti	Adult	Female	Blood	Unknown	Laboratory	Enterobacter	Culture independant	Gusmao et al., 2010
Aedes	aegypti	Adult	Female	Blood	Unknown	Laboratory	Klebsiela	Culture independant	Gusmao et al., 2010
Aedes	aegypti	Adult	Female	Blood	Unknown	Laboratory	Kluyvera	Culture independant	Gusmao et al., 2010
Aedes	aegypti	Adult	Female	Blood	Unknown	Laboratory	Pantoea	Culture independant	Gusmao et al., 2010
Aedes	aegypti	Adult	Female	Blood	Unknown	Laboratory	Serratia	Culture independant	Gusmao et al., 2010
Aedes	aegypti	Egg	N/A	N/A	Unknown	Laboratory	Enterobacter	Culture dependant	Gusmao et al., 2010
Aedes	aegypti	Egg	N/A	N/A	Unknown	Laboratory	Asaia	Culture dependant	Gusmao et al., 2010
Aedes	aegypti	Egg	N/A	N/A	Unknown	Laboratory	Klebsiella	Culture dependant	Gusmao et al., 2010
Aedes	aegypti	Egg	N/A	N/A	Unknown	Laboratory	Serratia	Culture dependant	Gusmao et al., 2010
Aedes	aegypti	Egg	N/A	N/A	Unknown	Laboratory	Cedecea	Culture dependant	Gusmao et al., 2010
Aedes	aegypti	Egg	N/A	N/A	Unknown	Laboratory	Pantoea	Culture dependant	Gusmao et al., 2010
Aedes	aegypti	Egg	N/A	N/A	Unknown	Laboratory	Kluyvera	Culture dependant	Gusmao et al., 2010
Anopheles	arabiensis	Adult	Female	Blood	Kenya	Field	Acidovorax	Culture independant	Lindh et al., 2005
Anopheles	arabiensis	Adult	Female	Blood	Kenya	Field	Aeromonas	Culture independant	Lindh et al., 2005
Anopheles	arabiensis	Adult	Female	Blood	Kenya	Field	Anaplasma	Culture independant	Lindh et al., 2005
Anopheles	arabiensis	Adult	Female	Blood	Kenya	Field	Ehrlichia	Culture independant	Lindh et al., 2005
Anopheles	arabiensis	Adult	Female	Blood	Kenya	Field	Mycoplasma	Culture independant	Lindh et al., 2005
Anopheles	arabiensis	Adult	Female	Blood	Kenya	Field	Paenibacillus	Culture independant	Lindh et al., 2005
Anopheles	funestus	Adult	Female	Blood	Kenya	Field	Spiroplasma	Culture independant	Lindh et al., 2005
Anopheles	arabiensis	Adult	Female	Blood	Kenya	Field	Stenotrophomonas	Culture independant	Lindh et al., 2005
Anopheles	gambiae	Adult	Female	Blood	Kenya	Field	Stenotrophomonas	Culture independant	Lindh et al., 2005
Anopheles	arabiensis	Adult	Female	Blood	Kenya	Field	Bacillus	Culture dependant	Lindh et al., 2005
Anopheles	arabiensis	Adult	Female	Blood	Kenya	Field	Vibrio	Culture dependant	Lindh et al., 2005
Anopheles	arabiensis	Adult	Female	Blood	Kenya	Field	Serratia	Culture dependant	Lindh et al., 2005
Anopheles	arabiensis	Adult	Female	Blood	Kenya	Field	Nocardia	Culture dependant	Lindh et al., 2005
Anopheles	arabiensis	Adult	Female	Blood	Kenya	Field	Escherichia	Culture dependant	Lindh et al., 2005
Anopheles	arabiensis	Adult	Female	Blood	Kenya	Field	Janibacter	Culture dependant	Lindh et al., 2005
Anopheles	gambiae	Adult	Female	Blood	Kenya	Field	Pseudomonas	Culture dependant	Lindh et al., 2005
Aedes	albopictus	Adult	Female	Unknown	Madagascar	Field	Asaia	Culture independant	Minard et al., 2013
Aedes	albopictus	Adult	Female	Unknown	Madagascar	Field	Acinetobacter	Culture independant	Minard et al., 2013
Aedes	albopictus	Adult	Male	Unknown	Madagascar	Field	Asaia	Culture independant	Minard et al., 2013
Aedes	albopictus	Adult	Male	Unknown	Madagascar	Field	Acinetobacter	Culture independant	Minard et al., 2013
Aedes	aegypti	Adult	Female	Unknown	Kenya	Field	Acetobacter	Culture independant	Osei-Poku et al., 2012
Mansonia	uniformis	Adult	Female	Unknown	Kenya	Field	Acetobacter	Culture independant	Osei-Poku et al., 2012
Culex	quinquefasciatus	Adult	Female	Unknown	Kenya	Field	Acinetobacter	Culture independant	Osei-Poku et al., 2012
Aedes	aegypti	Adult	Female	Unknown	Kenya	Field	Acinetobacter	Culture independant	Osei-Poku et al., 2012
Aedes	bromeliae	Adult	Female	Unknown	Kenya	Field	Acinetobacter	Culture independant	Osei-Poku et al., 2012
Anopheles	funestus	Adult	Female	Unknown	Kenya	Field	Acinetobacter	Culture independant	Osei-Poku et al., 2012
Anopheles	gambiae	Adult	Female	Unknown	Kenya	Field	Acinetobacter	Culture independant	Osei-Poku et al., 2012
Mansonia	africana	Adult	Female	Unknown	Kenya	Field	Acinetobacter	Culture independant	Osei-Poku et al., 2012
Mansonia	uniformis	Adult	Female	Unknown	Kenya	Field	Acinetobacter	Culture independant	Osei-Poku et al., 2012
Culex	quinquefasciatus	Adult	Female	Unknown	Kenya	Field	Aeromonas	Culture independant	Osei-Poku et al., 2012
Aedes	aegypti	Adult	Female	Unknown	Kenya	Field	Aeromonas	Culture independant	Osei-Poku et al., 2012
Aedes	bromeliae	Adult	Female	Unknown	Kenya	Field	Aeromonas	Culture independant	Osei-Poku et al., 2012
Anopheles	cousiani	Adult	Female	Unknown	Kenya	Field	Aeromonas	Culture independant	Osei-Poku et al., 2012
Anopheles	funestus	Adult	Female	Unknown	Kenya	Field	Aeromonas	Culture independant	Osei-Poku et al., 2012
Anopheles	gambiae	Adult	Female	Unknown	Kenya	Field	Aeromonas	Culture independant	Osei-Poku et al., 2012
Mansonia	africana	Adult	Female	Unknown	Kenya	Field	Aeromonas	Culture independant	Osei-Poku et al., 2012
Mansonia	uniformis	Adult	Female	Unknown	Kenya	Field	Aeromonas	Culture independant	Osei-Poku et al., 2012
Culex	quinquefasciatus	Adult	Female	Unknown	Kenya	Field	Asaia	Culture independant	Osei-Poku et al., 2012
Aedes	aegypti	Adult	Female	Unknown	Kenya	Field	Asaia	Culture independant	Osei-Poku et al., 2012
Aedes	bromeliae	Adult	Female	Unknown	Kenya	Field	Asaia	Culture independant	Osei-Poku et al., 2012
Anopheles	cousiani	Adult	Female	Unknown	Kenya	Field	Asaia	Culture independant	Osei-Poku et al., 2012
Anopheles	funestus	Adult	Female	Unknown	Kenya	Field	Asaia	Culture independant	Osei-Poku et al., 2012
Anopheles	gambiae	Adult	Female	Unknown	Kenya	Field	Asaia	Culture independant	Osei-Poku et al., 2012
Mansonia	africana	Adult	Female	Unknown	Kenya	Field	Asaia	Culture independant	Osei-Poku et al., 2012
Mansonia	uniformis	Adult	Female	Unknown	Kenya	Field	Asaia	Culture independant	Osei-Poku et al., 2012
Aedes	aegypti	Adult	Female	Unknown	Kenya	Field	Bacillus	Culture independant	Osei-Poku et al., 2012
Aedes	bromeliae	Adult	Female	Unknown	Kenya	Field	Bacillus	Culture independant	Osei-Poku et al., 2012
Mansonia	africana	Adult	Female	Unknown	Kenya	Field	Bacillus	Culture independant	Osei-Poku et al., 2012
Mansonia	uniformis	Adult	Female	Unknown	Kenya	Field	Bacillus	Culture independant	Osei-Poku et al., 2012
Culex	quinquefasciatus	Adult	Female	Unknown	Kenya	Field	Chryseobacterium	Culture independant	Osei-Poku et al., 2012
Aedes	aegypti	Adult	Female	Unknown	Kenya	Field	Chryseobacterium	Culture independant	Osei-Poku et al., 2012
Aedes	bromeliae	Adult	Female	Unknown	Kenya	Field	Chryseobacterium	Culture independant	Osei-Poku et al., 2012
Anopheles	cousiani	Adult	Female	Unknown	Kenya	Field	Chryseobacterium	Culture independant	Osei-Poku et al., 2012
Anopheles	funestus	Adult	Female	Unknown	Kenya	Field	Chryseobacterium	Culture independant	Osei-Poku et al., 2012
Anopheles	gambiae	Adult	Female	Unknown	Kenya	Field	Chryseobacterium	Culture independant	Osei-Poku et al., 2012
Mansonia	africana	Adult	Female	Unknown	Kenya	Field	Chryseobacterium	Culture independant	Osei-Poku et al., 2012
Mansonia	uniformis	Adult	Female	Unknown	Kenya	Field	Chryseobacterium	Culture independant	Osei-Poku et al., 2012
Culex	quinquefasciatus	Adult	Female	Unknown	Kenya	Field	Corynebacterium	Culture independant	Osei-Poku et al., 2012
Aedes	aegypti	Adult	Female	Unknown	Kenya	Field	Corynebacterium	Culture independant	Osei-Poku et al., 2012
Anopheles	funestus	Adult	Female	Unknown	Kenya	Field	Corynebacterium	Culture independant	Osei-Poku et al., 2012
Anopheles	gambiae	Adult	Female	Unknown	Kenya	Field	Corynebacterium	Culture independant	Osei-Poku et al., 2012
Mansonia	africana	Adult	Female	Unknown	Kenya	Field	Corynebacterium	Culture independant	Osei-Poku et al., 2012
Mansonia	uniformis	Adult	Female	Unknown	Kenya	Field	Corynebacterium	Culture independant	Osei-Poku et al., 2012
Culex	quinquefasciatus	Adult	Female	Unknown	Kenya	Field	Enterococcus	Culture independant	Osei-Poku et al., 2012
Aedes	bromeliae	Adult	Female	Unknown	Kenya	Field	Enterococcus	Culture independant	Osei-Poku et al., 2012
Anopheles	funestus	Adult	Female	Unknown	Kenya	Field	Enterococcus	Culture independant	Osei-Poku et al., 2012
Mansonia	uniformis	Adult	Female	Unknown	Kenya	Field	Enterococcus	Culture independant	Osei-Poku et al., 2012
Aedes	aegypti	Adult	Female	Unknown	Kenya	Field	Escherichia	Culture independant	Osei-Poku et al., 2012
Aedes	bromeliae	Adult	Female	Unknown	Kenya	Field	Escherichia	Culture independant	Osei-Poku et al., 2012
Anopheles	funestus	Adult	Female	Unknown	Kenya	Field	Escherichia	Culture independant	Osei-Poku et al., 2012
Mansonia	uniformis	Adult	Female	Unknown	Kenya	Field	Escherichia	Culture independant	Osei-Poku et al., 2012
Culex	quinquefasciatus	Adult	Female	Unknown	Kenya	Field	Flavobacteria	Culture independant	Osei-Poku et al., 2012
Aedes	aegypti	Adult	Female	Unknown	Kenya	Field	Flavobacteria	Culture independant	Osei-Poku et al., 2012
Culex	quinquefasciatus	Adult	Female	Unknown	Kenya	Field	Gluconobacter	Culture independant	Osei-Poku et al., 2012
Aedes	aegypti	Adult	Female	Unknown	Kenya	Field	Gluconobacter	Culture independant	Osei-Poku et al., 2012
Aedes	bromeliae	Adult	Female	Unknown	Kenya	Field	Gluconobacter	Culture independant	Osei-Poku et al., 2012
Mansonia	africana	Adult	Female	Unknown	Kenya	Field	Gluconobacter	Culture independant	Osei-Poku et al., 2012
Mansonia	uniformis	Adult	Female	Unknown	Kenya	Field	Gluconobacter	Culture independant	Osei-Poku et al., 2012
Aedes	aegypti	Adult	Female	Unknown	Kenya	Field	Lactococcus	Culture independant	Osei-Poku et al., 2012
Aedes	bromeliae	Adult	Female	Unknown	Kenya	Field	Lactococcus	Culture independant	Osei-Poku et al., 2012
Aedes	aegypti	Adult	Female	Unknown	Kenya	Field	Methylobacterium	Culture independant	Osei-Poku et al., 2012
Aedes	bromeliae	Adult	Female	Unknown	Kenya	Field	Methylobacterium	Culture independant	Osei-Poku et al., 2012
Anopheles	funestus	Adult	Female	Unknown	Kenya	Field	Methylobacterium	Culture independant	Osei-Poku et al., 2012
Anopheles	gambiae	Adult	Female	Unknown	Kenya	Field	Methylobacterium	Culture independant	Osei-Poku et al., 2012
Mansonia	uniformis	Adult	Female	Unknown	Kenya	Field	Methylobacterium	Culture independant	Osei-Poku et al., 2012
Aedes	aegypti	Adult	Female	Unknown	Kenya	Field	Micrococcus	Culture independant	Osei-Poku et al., 2012
Aedes	aegypti	Adult	Female	Unknown	Kenya	Field	Pantoea	Culture independant	Osei-Poku et al., 2012
Aedes	bromeliae	Adult	Female	Unknown	Kenya	Field	Pantoea	Culture independant	Osei-Poku et al., 2012
Aedes	aegypti	Adult	Female	Unknown	Kenya	Field	Propionibacterium	Culture independant	Osei-Poku et al., 2012
Aedes	bromeliae	Adult	Female	Unknown	Kenya	Field	Propionibacterium	Culture independant	Osei-Poku et al., 2012
Anopheles	funestus	Adult	Female	Unknown	Kenya	Field	Propionibacterium	Culture independant	Osei-Poku et al., 2012
Anopheles	gambiae	Adult	Female	Unknown	Kenya	Field	Propionibacterium	Culture independant	Osei-Poku et al., 2012
Mansonia	africana	Adult	Female	Unknown	Kenya	Field	Propionibacterium	Culture independant	Osei-Poku et al., 2012
Mansonia	uniformis	Adult	Female	Unknown	Kenya	Field	Propionibacterium	Culture independant	Osei-Poku et al., 2012
Culex	quinquefasciatus	Adult	Female	Unknown	Kenya	Field	Providencia	Culture independant	Osei-Poku et al., 2012
Aedes	aegypti	Adult	Female	Unknown	Kenya	Field	Providencia	Culture independant	Osei-Poku et al., 2012
Mansonia	africana	Adult	Female	Unknown	Kenya	Field	Providencia	Culture independant	Osei-Poku et al., 2012
Mansonia	uniformis	Adult	Female	Unknown	Kenya	Field	Providencia	Culture independant	Osei-Poku et al., 2012
Aedes	aegypti	Adult	Female	Unknown	Kenya	Field	Pseudomonas	Culture independant	Osei-Poku et al., 2012
Aedes	bromeliae	Adult	Female	Unknown	Kenya	Field	Pseudomonas	Culture independant	Osei-Poku et al., 2012
Anopheles	funestus	Adult	Female	Unknown	Kenya	Field	Pseudomonas	Culture independant	Osei-Poku et al., 2012
Anopheles	gambiae	Adult	Female	Unknown	Kenya	Field	Pseudomonas	Culture independant	Osei-Poku et al., 2012
Mansonia	africana	Adult	Female	Unknown	Kenya	Field	Pseudomonas	Culture independant	Osei-Poku et al., 2012
Mansonia	uniformis	Adult	Female	Unknown	Kenya	Field	Pseudomonas	Culture independant	Osei-Poku et al., 2012
Culex	quinquefasciatus	Adult	Female	Unknown	Kenya	Field	Sphingomonas	Culture independant	Osei-Poku et al., 2012
Aedes	aegypti	Adult	Female	Unknown	Kenya	Field	Sphingomonas	Culture independant	Osei-Poku et al., 2012
Aedes	bromeliae	Adult	Female	Unknown	Kenya	Field	Sphingomonas	Culture independant	Osei-Poku et al., 2012
Anopheles	funestus	Adult	Female	Unknown	Kenya	Field	Sphingomonas	Culture independant	Osei-Poku et al., 2012
Culex	quinquefasciatus	Adult	Female	Unknown	Kenya	Field	Staphylococcus	Culture independant	Osei-Poku et al., 2012
Aedes	aegypti	Adult	Female	Unknown	Kenya	Field	Staphylococcus	Culture independant	Osei-Poku et al., 2012
Aedes	bromeliae	Adult	Female	Unknown	Kenya	Field	Staphylococcus	Culture independant	Osei-Poku et al., 2012
Anopheles	funestus	Adult	Female	Unknown	Kenya	Field	Staphylococcus	Culture independant	Osei-Poku et al., 2012
Mansonia	africana	Adult	Female	Unknown	Kenya	Field	Staphylococcus	Culture independant	Osei-Poku et al., 2012
Mansonia	uniformis	Adult	Female	Unknown	Kenya	Field	Staphylococcus	Culture independant	Osei-Poku et al., 2012
Culex	quinquefasciatus	Adult	Female	Unknown	Kenya	Field	Streptococcus	Culture independant	Osei-Poku et al., 2012
Aedes	aegypti	Adult	Female	Unknown	Kenya	Field	Streptococcus	Culture independant	Osei-Poku et al., 2012
Anopheles	funestus	Adult	Female	Unknown	Kenya	Field	Streptococcus	Culture independant	Osei-Poku et al., 2012
Anopheles	gambiae	Adult	Female	Unknown	Kenya	Field	Streptococcus	Culture independant	Osei-Poku et al., 2012
Mansonia	africana	Adult	Female	Unknown	Kenya	Field	Streptococcus	Culture independant	Osei-Poku et al., 2012
Mansonia	uniformis	Adult	Female	Unknown	Kenya	Field	Streptococcus	Culture independant	Osei-Poku et al., 2012
Culex	quinquefasciatus	Adult	Female	Unknown	Kenya	Field	Xenorhabdus	Culture independant	Osei-Poku et al., 2012
Aedes	aegypti	Adult	Female	Unknown	Kenya	Field	Zymobacter	Culture independant	Osei-Poku et al., 2012
Aedes	bromeliae	Adult	Female	Unknown	Kenya	Field	Zymobacter	Culture independant	Osei-Poku et al., 2012
Anopheles	funestus	Adult	Female	Unknown	Kenya	Field	Zymobacter	Culture independant	Osei-Poku et al., 2012
Anopheles	gambiae	Adult	Female	Unknown	Kenya	Field	Zymobacter	Culture independant	Osei-Poku et al., 2012
Mansonia	africana	Adult	Female	Unknown	Kenya	Field	Zymobacter	Culture independant	Osei-Poku et al., 2012
Mansonia	uniformis	Adult	Female	Unknown	Kenya	Field	Zymobacter	Culture independant	Osei-Poku et al., 2012
Culex	quinquefasciatus	Adult	Female	Unknown	India	Laboratory	Acinetobacter	Culture independant	Pidiyar et al., 2004
Culex	quinquefasciatus	Adult	Female	Unknown	India	Laboratory	Enterococcus	Culture independant	Pidiyar et al., 2004
Culex	quinquefasciatus	Adult	Female	Unknown	India	Laboratory	Lactococcus	Culture independant	Pidiyar et al., 2004
Culex	quinquefasciatus	Adult	Female	Unknown	India	Laboratory	Pseudomonas	Culture dependant	Pidiyar et al., 2004
Culex	quinquefasciatus	Adult	Female	Unknown	India	Laboratory	Sphingobacterium	Culture dependant	Pidiyar et al., 2004
Culex	quinquefasciatus	Adult	Female	Unknown	India	Laboratory	Acinetobacter	Culture dependant	Pidiyar et al., 2004
Culex	quinquefasciatus	Adult	Female	Unknown	India	Laboratory	Cedecea	Culture dependant	Pidiyar et al., 2004
Culex	quinquefasciatus	Adult	Female	Unknown	India	Laboratory	Enterobacter	Culture dependant	Pidiyar et al., 2004
Culex	quinquefasciatus	Adult	Female	Unknown	India	Laboratory	Flavobacterium	Culture dependant	Pidiyar et al., 2004
Culex	quinquefasciatus	Adult	Female	Unknown	India	Laboratory	Pseudomonas	Culture dependant	Pidiyar et al., 2004
Culex	quinquefasciatus	Adult	Female	Unknown	India	Laboratory	Sphingobacterium	Culture dependant	Pidiyar et al., 2004
Aedes	aegypti	Adult	Female	Unknown	Panama	Field	Asaia	Culture dependant	Ramirez et al., 2012
Aedes	aegypti	Adult	Female	Unknown	Panama	Field	Aeromonas	Culture dependant	Ramirez et al., 2012
Aedes	aegypti	Adult	Female	Unknown	Panama	Field	Enterobacter	Culture dependant	Ramirez et al., 2012
Aedes	aegypti	Adult	Female	Unknown	Panama	Field	Paenibacillus	Culture dependant	Ramirez et al., 2012
Aedes	aegypti	Adult	Female	Unknown	Panama	Field	Proteus	Culture dependant	Ramirez et al., 2012
Aedes	aegypti	Adult	Female	Unknown	Panama	Field	Comamonas	Culture dependant	Ramirez et al., 2012
Aedes	aegypti	Adult	Female	Unknown	Panama	Field	Micrococcus	Culture dependant	Ramirez et al., 2012
Aedes	aegypti	Adult	Female	Unknown	Panama	Field	Acetobacter	Culture dependant	Ramirez et al., 2012
Aedes	aegypti	Adult	Female	Unknown	Panama	Field	Roseomonas	Culture dependant	Ramirez et al., 2012
Aedes	aegypti	Adult	Female	Unknown	Panama	Field	Bacillus	Culture dependant	Ramirez et al., 2012
Aedes	aegypti	Adult	Female	Unknown	Panama	Field	Staphylococcus	Culture dependant	Ramirez et al., 2012
Aedes	aegypti	Adult	Female	Unknown	Panama	Field	Lactococcus	Culture dependant	Ramirez et al., 2012
Aedes	aegypti	Adult	Female	Unknown	Panama	Field	Paenibacillus	Culture dependant	Ramirez et al., 2012
Aedes	aegypti	Adult	Female	Unknown	Panama	Field	Chromobacterium	Culture dependant	Ramirez et al., 2012
Aedes	aegypti	Adult	Female	Unknown	Panama	Field	Shinella	Culture dependant	Ramirez et al., 2012
Aedes	aegypti	Adult	Female	Unknown	Panama	Field	Elizabethkingia	Culture dependant	Ramirez et al., 2012
Aedes	aegypti	Adult	Female	Unknown	Panama	Field	Chryseobacterium	Culture dependant	Ramirez et al., 2012
Aedes	aegypti	Adult	Female	Unknown	Panama	Field	Acinetobacter	Culture dependant	Ramirez et al., 2012
Aedes	aegypti	Adult	Female	Unknown	Panama	Field	Proteus	Culture dependant	Ramirez et al., 2012
Aedes	aegypti	Adult	Female	Unknown	Panama	Field	Pantoea	Culture dependant	Ramirez et al., 2012
Aedes	aegypti	Adult	Female	Unknown	Panama	Field	Pseudomonas	Culture dependant	Ramirez et al., 2012
Aedes	aegypti	Adult	Female	Unknown	Panama	Field	Serratia	Culture dependant	Ramirez et al., 2012
Aedes	aegypti	Adult	Female	Unknown	Panama	Field	Leclercia	Culture dependant	Ramirez et al., 2012
Anopheles	stephensi	Adult	Female	Unknown	India	Field	Achromobacter	Culture independant	Rani et al., 2009
Anopheles	stephensi	Adult	Female	Unknown	India	Field	Acinetobacter	Both	Rani et al., 2009
Anopheles	stephensi	Adult	Male	Unknown	India	Laboratory	Agrobacterium	Both	Rani et al., 2009
Anopheles	stephensi	Larvae	N/A	Unknown	India	Field	Azoarcus	Culture independant	Rani et al., 2009
Anopheles	stephensi	Adult	Male	Unknown	India	Field	Bacillus	Culture independant	Rani et al., 2009
Anopheles	stephensi	Larvae	N/A	Unknown	India	Field	Brevibacterium	Culture independant	Rani et al., 2009
Anopheles	stephensi	Larvae	N/A	Unknown	India	Field	Calothrix	Culture independant	Rani et al., 2009
Anopheles	stephensi	Adult	Female	Unknown	India	Laboratory	Chryseobacterium	Both	Rani et al., 2009
Anopheles	stephensi	Adult	Male	Unknown	India	Laboratory	Chryseobacterium	Both	Rani et al., 2009
Anopheles	stephensi	Larvae	N/A	Unknown	India	Field	Dysgonomonas	Culture independant	Rani et al., 2009
Anopheles	stephensi	Adult	Female	Unknown	India	Laboratory	Elizabethkingia	Culture independant	Rani et al., 2009
Anopheles	stephensi	Adult	Male	Unknown	India	Laboratory	Elizabethkingia	Culture independant	Rani et al., 2009
Anopheles	stephensi	Larvae	N/A	Unknown	India	Field	Enterobacter	Culture independant	Rani et al., 2009
Anopheles	stephensi	Adult	Male	Unknown	India	Field	Herbaspirillum	Culture independant	Rani et al., 2009
Anopheles	stephensi	Larvae	N/A	Unknown	India	Field	Hydroxenophaga	Culture independant	Rani et al., 2009
Anopheles	stephensi	Larvae	N/A	Unknown	India	Field	Ignatzschineria	Culture independant	Rani et al., 2009
Anopheles	stephensi	Adult	Male	Unknown	India	Laboratory	Klebsiella	Culture independant	Rani et al., 2009
Anopheles	stephensi	Larvae	N/A	Unknown	India	Field	Lactobacillus	Culture independant	Rani et al., 2009
Anopheles	stephensi	Adult	Female	Unknown	India	Field	Leminorella	Culture independant	Rani et al., 2009
Anopheles	stephensi	Larvae	N/A	Unknown	India	Field	Leptothrix	Culture independant	Rani et al., 2009
Anopheles	stephensi	Adult	Female	Unknown	India	Field	Leuconostoc	Culture independant	Rani et al., 2009
Anopheles	stephensi	Adult	Male	Unknown	India	Field	Paenibacillus	Culture independant	Rani et al., 2009
Anopheles	stephensi	Adult	Male	Unknown	India	Field	Photorhabdus	Culture independant	Rani et al., 2009
Anopheles	stephensi	Adult	Male	Unknown	India	Laboratory	Pseudomonas	Both	Rani et al., 2009
Anopheles	stephensi	Adult	Female	Unknown	India	Field	Pseudomonas	Culture independant	Rani et al., 2009
Anopheles	stephensi	Adult	Female	Unknown	India	Laboratory	Serratia	Culture independant	Rani et al., 2009
Anopheles	stephensi	Adult	Male	Unknown	India	Laboratory	Serratia	Both	Rani et al., 2009
Anopheles	stephensi	Adult	Female	Unknown	India	Field	Serratia	Culture independant	Rani et al., 2009
Anopheles	stephensi	Larvae	N/A	Unknown	India	Field	Serratia	Culture independant	Rani et al., 2009
Anopheles	stephensi	Larvae	N/A	Unknown	India	Field	Staphylococcus	Culture independant	Rani et al., 2009
Anopheles	stephensi	Adult	Female	Unknown	India	Field	Xenorhabdus	Culture independant	Rani et al., 2009
Anopheles	stephensi	Adult	Female	Unknown	India	Laboratory	Comamonas	Culture dependant	Rani et al., 2009
Anopheles	stephensi	Adult	Female	Unknown	India	Laboratory	Pseudomonas	Culture dependant	Rani et al., 2009
Anopheles	stephensi	Adult	Female	Unknown	India	Laboratory	Serratia	Culture dependant	Rani et al., 2009
Anopheles	stephensi	Adult	Male	Unknown	India	Field	Microcossus	Culture dependant	Rani et al., 2009
Anopheles	stephensi	Adult	Male	Unknown	India	Field	Enterobacter	Culture dependant	Rani et al., 2009
Anopheles	stephensi	Adult	Male	Unknown	India	Field	Staphylococcus	Culture dependant	Rani et al., 2009
Anopheles	stephensi	Adult	Male	Unknown	India	Field	Acinetobacter	Culture dependant	Rani et al., 2009
Anopheles	stephensi	Adult	Male	Unknown	India	Field	Esherichia	Culture dependant	Rani et al., 2009
Anopheles	stephensi	Adult	Male	Unknown	India	Field	Photorhabdus	Culture independant	Rani et al., 2009
Anopheles	stephensi	Adult	Female	Unknown	India	Field	Flavobacterium	Culture dependant	Rani et al., 2009
Anopheles	stephensi	Adult	Female	Unknown	India	Field	Serratia	Culture dependant	Rani et al., 2009
Anopheles	stephensi	Adult	Female	Unknown	India	Field	Enterobacter	Culture dependant	Rani et al., 2009
Anopheles	stephensi	Larvae	N/A	Unknown	India	Field	Erwinia	Culture dependant	Rani et al., 2009
Anopheles	stephensi	Larvae	N/A	Unknown	India	Field	Providencia	Culture dependant	Rani et al., 2009
Anopheles	stephensi	Larvae	N/A	Unknown	India	Field	Serratia	Culture dependant	Rani et al., 2009
Anopheles	stephensi	Larvae	N/A	Unknown	India	Field	Pseudomonas	Culture dependant	Rani et al., 2009
Anopheles	stephensi	Larvae	N/A	Unknown	India	Field	Acinetobacter	Culture dependant	Rani et al., 2009
Anopheles	stephensi	Larvae	N/A	Unknown	India	Field	Aeromonas	Culture dependant	Rani et al., 2009
Anopheles	stephensi	Larvae	N/A	Unknown	India	Field	Comamonas	Culture dependant	Rani et al., 2009
Anopheles	stephensi	Larvae	N/A	Unknown	India	Field	Flavobacterium	Culture dependant	Rani et al., 2009
Anopheles	stephensi	Larvae	N/A	Unknown	India	Field	Klebsiella	Culture dependant	Rani et al., 2009
Aedes	aegypti	Adult	Unknown	Blood	Unknown	Laboratory	Elizabethkingia	Culture dependant	Terenius et al., 2012
Aedes	aegypti	Adult	Unknown	Blood	Unknown	Laboratory	Pantoea	Culture dependant	Terenius et al., 2012
Aedes	aegypti	Adult	Unknown	Blood	Unknown	Laboratory	Sphingomonas	Culture dependant	Terenius et al., 2012
Aedes	aegypti	Adult	Unknown	Blood	Unknown	Laboratory	Bacillus	Culture dependant	Terenius et al., 2012
Aedes	aegypti	Adult	Unknown	Blood	Unknown	Laboratory	Serratia	Culture dependant	Terenius et al., 2012
Aedes	aegypti	Adult	Unknown	Blood	Unknown	Laboratory	Klebsiella	Culture dependant	Terenius et al., 2012
Aedes	aegypti	Adult	Unknown	Blood	Unknown	Laboratory	Enterococcus	Culture dependant	Terenius et al., 2012
Aedes	albopictus	Adult	Male	Unknown	Madagascar	Field	Dermacoccus	Culture dependant	Valiente Moro et al., 2013
Aedes	albopictus	Adult	Female	Unknown	Madagascar	Field	Dermacoccus	Culture dependant	Valiente Moro et al., 2013
Aedes	albopictus	Adult	Male	Unknown	Madagascar	Field	Arsenicicoccus	Culture dependant	Valiente Moro et al., 2013
Aedes	albopictus	Adult	Male	Unknown	Madagascar	Field	Terrabacter	Culture dependant	Valiente Moro et al., 2013
Aedes	albopictus	Adult	Female	Unknown	Madagascar	Field	Curtobacterium	Culture dependant	Valiente Moro et al., 2013
Aedes	albopictus	Adult	Male	Unknown	Madagascar	Field	Curtobacterium	Culture dependant	Valiente Moro et al., 2013
Aedes	albopictus	Adult	Male	Unknown	Madagascar	Field	Leucobacter	Culture dependant	Valiente Moro et al., 2013
Aedes	albopictus	Adult	Female	Unknown	Madagascar	Field	Microbacterium	Culture dependant	Valiente Moro et al., 2013
Aedes	albopictus	Adult	Male	Unknown	Madagascar	Field	Microbacterium	Culture dependant	Valiente Moro et al., 2013
Aedes	albopictus	Adult	Female	Unknown	Madagascar	Field	Arthrobacter	Culture dependant	Valiente Moro et al., 2013
Aedes	albopictus	Adult	Male	Unknown	Madagascar	Field	Arthrobacter	Culture dependant	Valiente Moro et al., 2013
Aedes	albopictus	Adult	Female	Unknown	Madagascar	Field	Kocuria	Culture dependant	Valiente Moro et al., 2013
Aedes	albopictus	Adult	Male	Unknown	Madagascar	Field	Kocuria	Culture dependant	Valiente Moro et al., 2013
Aedes	albopictus	Adult	Female	Unknown	Madagascar	Field	Micrococcus	Culture dependant	Valiente Moro et al., 2013
Aedes	albopictus	Adult	Male	Unknown	Madagascar	Field	Micrococcus	Culture dependant	Valiente Moro et al., 2013
Aedes	albopictus	Adult	Male	Unknown	Madagascar	Field	Cellulosimicrobium	Culture dependant	Valiente Moro et al., 2013
Aedes	albopictus	Adult	Female	Unknown	Madagascar	Field	Streptomyces	Culture dependant	Valiente Moro et al., 2013
Aedes	albopictus	Adult	Male	Unknown	Madagascar	Field	Streptomyces	Culture dependant	Valiente Moro et al., 2013
Aedes	albopictus	Adult	Male	Unknown	Madagascar	Field	Deinococcus	Culture dependant	Valiente Moro et al., 2013
Aedes	albopictus	Adult	Female	Unknown	Madagascar	Field	Bacillus	Culture dependant	Valiente Moro et al., 2013
Aedes	albopictus	Adult	Male	Unknown	Madagascar	Field	Bacillus	Culture dependant	Valiente Moro et al., 2013
Aedes	albopictus	Adult	Male	Unknown	Madagascar	Field	Planococcus	Culture dependant	Valiente Moro et al., 2013
Aedes	albopictus	Adult	Female	Unknown	Madagascar	Field	Staphylococcus	Culture dependant	Valiente Moro et al., 2013
Aedes	albopictus	Adult	Male	Unknown	Madagascar	Field	Staphylococcus	Culture dependant	Valiente Moro et al., 2013
Aedes	albopictus	Adult	Female	Unknown	Madagascar	Field	Haematobacter	Culture dependant	Valiente Moro et al., 2013
Aedes	albopictus	Adult	Male	Unknown	Madagascar	Field	Haematobacter	Culture dependant	Valiente Moro et al., 2013
Aedes	albopictus	Adult	Male	Unknown	Madagascar	Field	Skermanella	Culture dependant	Valiente Moro et al., 2013
Aedes	albopictus	Adult	Female	Unknown	Madagascar	Field	Sphingomonas	Culture dependant	Valiente Moro et al., 2013
Aedes	albopictus	Adult	Female	Unknown	Madagascar	Field	Asaia	Culture dependant	Valiente Moro et al., 2013
Aedes	albopictus	Adult	Female	Unknown	Madagascar	Field	Citrobacter	Culture dependant	Valiente Moro et al., 2013
Aedes	albopictus	Adult	Female	Unknown	Madagascar	Field	Enterobacter	Culture dependant	Valiente Moro et al., 2013
Aedes	albopictus	Adult	Male	Unknown	Madagascar	Field	Enterobacter	Culture dependant	Valiente Moro et al., 2013
Aedes	albopictus	Adult	Female	Unknown	Madagascar	Field	Klebsiella	Culture dependant	Valiente Moro et al., 2013
Aedes	albopictus	Adult	Male	Unknown	Madagascar	Field	Klebsiella	Culture dependant	Valiente Moro et al., 2013
Aedes	albopictus	Adult	Female	Unknown	Madagascar	Field	Pantoea	Culture dependant	Valiente Moro et al., 2013
Aedes	albopictus	Adult	Male	Unknown	Madagascar	Field	Pantoea	Culture dependant	Valiente Moro et al., 2013
Aedes	albopictus	Adult	Female	Unknown	Madagascar	Field	Acinetobacter	Culture dependant	Valiente Moro et al., 2013
Aedes	albopictus	Adult	Male	Unknown	Madagascar	Field	Acinetobacter	Culture dependant	Valiente Moro et al., 2013
Aedes	albopictus	Adult	Male	Unknown	Madagascar	Field	Pseudomonas	Culture dependant	Valiente Moro et al., 2013
Aedes	albopictus	Adult	Male	Unknown	Madagascar	Field	Xanthomonas	Culture dependant	Valiente Moro et al., 2013
Aedes	albopictus	Adult	Male	Unknown	Madagascar	Field	Neisseria	Culture dependant	Valiente Moro et al., 2013
N/A	N/A	N/A	N/A	N/A	habitat	N/A	Serratia	Culture independant	Wang et al., 2011
N/A	N/A	N/A	N/A	N/A	habitat	N/A	Pseudomonas	Culture independant	Wang et al., 2011
N/A	N/A	N/A	N/A	N/A	habitat	N/A	Elizabethkingia	Culture independant	Wang et al., 2011
N/A	N/A	N/A	N/A	N/A	habitat	N/A	Propionibacterium	Culture independant	Wang et al., 2011
N/A	N/A	N/A	N/A	N/A	habitat	N/A	Stenotrophomonas	Culture independant	Wang et al., 2011
N/A	N/A	N/A	N/A	N/A	habitat	N/A	Finegoldia	Culture independant	Wang et al., 2011
N/A	N/A	N/A	N/A	N/A	habitat	N/A	Chlorophyta	Culture independant	Wang et al., 2011
N/A	N/A	N/A	N/A	N/A	habitat	N/A	Methylocystis	Culture independant	Wang et al., 2011
N/A	N/A	N/A	N/A	N/A	habitat	N/A	Roseomonas	Culture independant	Wang et al., 2011
N/A	N/A	N/A	N/A	N/A	habitat	N/A	Novosphingobium	Culture independant	Wang et al., 2011
N/A	N/A	N/A	N/A	N/A	habitat	N/A	Aerococcus	Culture independant	Wang et al., 2011
N/A	N/A	N/A	N/A	N/A	habitat	N/A	Corynebacterium	Culture independant	Wang et al., 2011
N/A	N/A	N/A	N/A	N/A	habitat	N/A	Lactobacillus	Culture independant	Wang et al., 2011
N/A	N/A	N/A	N/A	N/A	habitat	N/A	Cloacibacterium	Culture independant	Wang et al., 2011
N/A	N/A	N/A	N/A	N/A	habitat	N/A	Rhizobium	Culture independant	Wang et al., 2011
N/A	N/A	N/A	N/A	N/A	habitat	N/A	Porphyrobacter	Culture independant	Wang et al., 2011
N/A	N/A	N/A	N/A	N/A	habitat	N/A	Clostridium	Culture independant	Wang et al., 2011
N/A	N/A	N/A	N/A	N/A	habitat	N/A	Hydrogenophaga	Culture independant	Wang et al., 2011
N/A	N/A	N/A	N/A	N/A	habitat	N/A	Methylophilus	Culture independant	Wang et al., 2011
N/A	N/A	N/A	N/A	N/A	habitat	N/A	Pelagibacter	Culture independant	Wang et al., 2011
Anopheles	gambiae	Larvae	N/A	Unknown	Kenya	Laboratory	Enterobacter	Culture independant	Wang et al., 2011
Anopheles	gambiae	Larvae	N/A	Unknown	Kenya	Laboratory	Aeromonas	Culture independant	Wang et al., 2011
Anopheles	gambiae	Larvae	N/A	Unknown	Kenya	Laboratory	Pseudomonas	Culture independant	Wang et al., 2011
Anopheles	gambiae	Larvae	N/A	Unknown	Kenya	Laboratory	Acinetobacter	Culture independant	Wang et al., 2011
Anopheles	gambiae	Larvae	N/A	Unknown	Kenya	Laboratory	Propionibacterium	Culture independant	Wang et al., 2011
Anopheles	gambiae	Larvae	N/A	Unknown	Kenya	Laboratory	Bacillariophyta	Culture independant	Wang et al., 2011
Anopheles	gambiae	Larvae	N/A	Unknown	Kenya	Laboratory	Thorsiella	Culture independant	Wang et al., 2011
Anopheles	gambiae	Larvae	N/A	Unknown	Kenya	Laboratory	Chlorophyta	Culture independant	Wang et al., 2011
Anopheles	gambiae	Larvae	N/A	Unknown	Kenya	Laboratory	Methylocystis	Culture independant	Wang et al., 2011
Anopheles	gambiae	Larvae	N/A	Unknown	Kenya	Laboratory	Roseomonas	Culture independant	Wang et al., 2011
Anopheles	gambiae	Larvae	N/A	Unknown	Kenya	Laboratory	Novosphingobium	Culture independant	Wang et al., 2011
Anopheles	gambiae	Larvae	N/A	Unknown	Kenya	Laboratory	Corynebacterium	Culture independant	Wang et al., 2011
Anopheles	gambiae	Larvae	N/A	Unknown	Kenya	Laboratory	Rhizobium	Culture independant	Wang et al., 2011
Anopheles	gambiae	Larvae	N/A	Unknown	Kenya	Laboratory	Porphyrobacter	Culture independant	Wang et al., 2011
Anopheles	gambiae	Larvae	N/A	Unknown	Kenya	Laboratory	Agromyces	Culture independant	Wang et al., 2011
Anopheles	gambiae	Larvae	N/A	Unknown	Kenya	Laboratory	Clostridium	Culture independant	Wang et al., 2011
Anopheles	gambiae	Larvae	N/A	Unknown	Kenya	Laboratory	Hydrogenophaga	Culture independant	Wang et al., 2011
Anopheles	gambiae	Larvae	N/A	Unknown	Kenya	Laboratory	Methylophilus	Culture independant	Wang et al., 2011
Anopheles	gambiae	Larvae	N/A	Unknown	Kenya	Laboratory	Fusobacterium	Culture independant	Wang et al., 2011
Anopheles	gambiae	Larvae	N/A	Unknown	Kenya	Laboratory	Chryseobacterium	Culture independant	Wang et al., 2011
Anopheles	gambiae	Larvae	N/A	Unknown	Kenya	Laboratory	Pelagibacter	Culture independant	Wang et al., 2011
Anopheles	gambiae	Pupae	N/A	Unknown	Kenya	Laboratory	Aeromonas	Culture independant	Wang et al., 2011
Anopheles	gambiae	Pupae	N/A	Unknown	Kenya	Laboratory	Pseudomonas	Culture independant	Wang et al., 2011
Anopheles	gambiae	Pupae	N/A	Unknown	Kenya	Laboratory	Elizabethkingia	Culture independant	Wang et al., 2011
Anopheles	gambiae	Pupae	N/A	Unknown	Kenya	Laboratory	Acinetobacter	Culture independant	Wang et al., 2011
Anopheles	gambiae	Pupae	N/A	Unknown	Kenya	Laboratory	Propionibacterium	Culture independant	Wang et al., 2011
Anopheles	gambiae	Pupae	N/A	Unknown	Kenya	Laboratory	Stenotrophomonas	Culture independant	Wang et al., 2011
Anopheles	gambiae	Pupae	N/A	Unknown	Kenya	Laboratory	Bacillariophyta	Culture independant	Wang et al., 2011
Anopheles	gambiae	Pupae	N/A	Unknown	Kenya	Laboratory	Thorsiella	Culture independant	Wang et al., 2011
Anopheles	gambiae	Pupae	N/A	Unknown	Kenya	Laboratory	Chlorophyta	Culture independant	Wang et al., 2011
Anopheles	gambiae	Pupae	N/A	Unknown	Kenya	Laboratory	Methylocystis	Culture independant	Wang et al., 2011
Anopheles	gambiae	Pupae	N/A	Unknown	Kenya	Laboratory	Roseomonas	Culture independant	Wang et al., 2011
Anopheles	gambiae	Pupae	N/A	Unknown	Kenya	Laboratory	Novosphingobium	Culture independant	Wang et al., 2011
Anopheles	gambiae	Pupae	N/A	Unknown	Kenya	Laboratory	Corynebacterium	Culture independant	Wang et al., 2011
Anopheles	gambiae	Pupae	N/A	Unknown	Kenya	Laboratory	Lactobacillus	Culture independant	Wang et al., 2011
Anopheles	gambiae	Pupae	N/A	Unknown	Kenya	Laboratory	Cloacibacterium	Culture independant	Wang et al., 2011
Anopheles	gambiae	Pupae	N/A	Unknown	Kenya	Laboratory	Rhizobium	Culture independant	Wang et al., 2011
Anopheles	gambiae	Pupae	N/A	Unknown	Kenya	Laboratory	Clostridium	Culture independant	Wang et al., 2011
Anopheles	gambiae	Pupae	N/A	Unknown	Kenya	Laboratory	Hydrogenophaga	Culture independant	Wang et al., 2011
Anopheles	gambiae	Pupae	N/A	Unknown	Kenya	Laboratory	Methylophilus	Culture independant	Wang et al., 2011
Anopheles	gambiae	Pupae	N/A	Unknown	Kenya	Laboratory	Fusobacterium	Culture independant	Wang et al., 2011
Anopheles	gambiae	Adult	Female	Nectar	Kenya	Laboratory	Klebsiella	Culture independant	Wang et al., 2011
Anopheles	gambiae	Adult	Female	Nectar	Kenya	Laboratory	Raoultella	Culture independant	Wang et al., 2011
Anopheles	gambiae	Adult	Female	Nectar	Kenya	Laboratory	Serratia	Culture independant	Wang et al., 2011
Anopheles	gambiae	Adult	Female	Nectar	Kenya	Laboratory	Enterobacter	Culture independant	Wang et al., 2011
Anopheles	gambiae	Adult	Female	Nectar	Kenya	Laboratory	Aeromonas	Culture independant	Wang et al., 2011
Anopheles	gambiae	Adult	Female	Nectar	Kenya	Laboratory	Pseudomonas	Culture independant	Wang et al., 2011
Anopheles	gambiae	Adult	Female	Nectar	Kenya	Laboratory	Elizabethkingia	Culture independant	Wang et al., 2011
Anopheles	gambiae	Adult	Female	Nectar	Kenya	Laboratory	Acinetobacter	Culture independant	Wang et al., 2011
Anopheles	gambiae	Adult	Female	Nectar	Kenya	Laboratory	Comamonas	Culture independant	Wang et al., 2011
Anopheles	gambiae	Adult	Female	Nectar	Kenya	Laboratory	Propionibacterium	Culture independant	Wang et al., 2011
Anopheles	gambiae	Adult	Female	Nectar	Kenya	Laboratory	Stenotrophomonas	Culture independant	Wang et al., 2011
Anopheles	gambiae	Adult	Female	Nectar	Kenya	Laboratory	Bacillariophyta	Culture independant	Wang et al., 2011
Anopheles	gambiae	Adult	Female	Nectar	Kenya	Laboratory	Thorsiella	Culture independant	Wang et al., 2011
Anopheles	gambiae	Adult	Female	Nectar	Kenya	Laboratory	Chlorophyta	Culture independant	Wang et al., 2011
Anopheles	gambiae	Adult	Female	Nectar	Kenya	Laboratory	Methylocystis	Culture independant	Wang et al., 2011
Anopheles	gambiae	Adult	Female	Nectar	Kenya	Laboratory	Novosphingobium	Culture independant	Wang et al., 2011
Anopheles	gambiae	Adult	Female	Nectar	Kenya	Laboratory	Corynebacterium	Culture independant	Wang et al., 2011
Anopheles	gambiae	Adult	Female	Nectar	Kenya	Laboratory	Lactobacillus	Culture independant	Wang et al., 2011
Anopheles	gambiae	Adult	Female	Nectar	Kenya	Laboratory	Rhizobium	Culture independant	Wang et al., 2011
Anopheles	gambiae	Adult	Female	Nectar	Kenya	Laboratory	Clostridium	Culture independant	Wang et al., 2011
Anopheles	gambiae	Adult	Female	Nectar	Kenya	Laboratory	Hydrogenophaga	Culture independant	Wang et al., 2011
Anopheles	gambiae	Adult	Female	Nectar	Kenya	Laboratory	Fusobacterium	Culture independant	Wang et al., 2011
Anopheles	gambiae	Adult	Female	Nectar	Kenya	Laboratory	Chryseobacterium	Culture independant	Wang et al., 2011
Anopheles	gambiae	Adult	Female	Nectar	Kenya	Laboratory	Pelagibacter	Culture independant	Wang et al., 2011
Anopheles	gambiae	Adult	Female	Nectar	Kenya	Laboratory	Sphingobium	Culture independant	Wang et al., 2011
Anopheles	gambiae	Adult	Female	Nectar	Kenya	Laboratory	Klebsiella	Culture independant	Wang et al., 2011
Anopheles	gambiae	Adult	Female	Nectar	Kenya	Laboratory	Raoultella	Culture independant	Wang et al., 2011
Anopheles	gambiae	Adult	Female	Nectar	Kenya	Laboratory	Serratia	Culture independant	Wang et al., 2011
Anopheles	gambiae	Adult	Female	Nectar	Kenya	Laboratory	Enterobacter	Culture independant	Wang et al., 2011
Anopheles	gambiae	Adult	Female	Nectar	Kenya	Laboratory	Aeromonas	Culture independant	Wang et al., 2011
Anopheles	gambiae	Adult	Female	Nectar	Kenya	Laboratory	Pseudomonas	Culture independant	Wang et al., 2011
Anopheles	gambiae	Adult	Female	Nectar	Kenya	Laboratory	Elizabethkingia	Culture independant	Wang et al., 2011
Anopheles	gambiae	Adult	Female	Nectar	Kenya	Laboratory	Acinetobacter	Culture independant	Wang et al., 2011
Anopheles	gambiae	Adult	Female	Nectar	Kenya	Laboratory	Comamonas	Culture independant	Wang et al., 2011
Anopheles	gambiae	Adult	Female	Nectar	Kenya	Laboratory	Propionibacterium	Culture independant	Wang et al., 2011
Anopheles	gambiae	Adult	Female	Nectar	Kenya	Laboratory	Stenotrophomonas	Culture independant	Wang et al., 2011
Anopheles	gambiae	Adult	Female	Nectar	Kenya	Laboratory	Bacillariophyta	Culture independant	Wang et al., 2011
Anopheles	gambiae	Adult	Female	Nectar	Kenya	Laboratory	Roseomonas	Culture independant	Wang et al., 2011
Anopheles	gambiae	Adult	Female	Nectar	Kenya	Laboratory	Novosphingobium	Culture independant	Wang et al., 2011
Anopheles	gambiae	Adult	Female	Nectar	Kenya	Laboratory	Rhizobium	Culture independant	Wang et al., 2011
Anopheles	gambiae	Adult	Female	Nectar	Kenya	Laboratory	Clostridium	Culture independant	Wang et al., 2011
Anopheles	gambiae	Adult	Female	Nectar	Kenya	Laboratory	Chryseobacterium	Culture independant	Wang et al., 2011
Anopheles	gambiae	Adult	Female	Nectar	Kenya	Laboratory	Sphingobium	Culture independant	Wang et al., 2011
Aedes	albopictus	Adult	Female	Unknown	Madagascar	Field	Acinetobacter	Culture independant	Zouache et al., 2011
Aedes	albopictus	Adult	Female	Unknown	Madagascar	Field	Pseudomonas	Culture independant	Zouache et al., 2011
Aedes	albopictus	Adult	Female	Unknown	Madagascar	Field	Pantoea	Culture independant	Zouache et al., 2011
Aedes	albopictus	Adult	Female	Unknown	Madagascar	Field	Stenotrophomonas	Culture independant	Zouache et al., 2011
Aedes	albopictus	Adult	Female	Unknown	Madagascar	Field	Citrobacter	Culture independant	Zouache et al., 2011
Aedes	albopictus	Adult	Female	Unknown	Madagascar	Field	Yokenella	Culture independant	Zouache et al., 2011
Aedes	albopictus	Adult	Female	Unknown	Madagascar	Field	Asaia	Culture independant	Zouache et al., 2011
Aedes	albopictus	Adult	Female	Unknown	Madagascar	Field	Delftia	Culture independant	Zouache et al., 2011
Aedes	albopictus	Adult	Female	Unknown	Madagascar	Field	Bradyrhizobium	Culture independant	Zouache et al., 2011
Aedes	albopictus	Adult	Female	Unknown	Madagascar	Field	Shigella	Culture independant	Zouache et al., 2011
Aedes	albopictus	Adult	Female	Unknown	Madagascar	Field	Wolbachia	Culture independant	Zouache et al., 2011
Aedes	albopictus	Adult	Female	Unknown	Madagascar	Field	Rickettsia	Culture independant	Zouache et al., 2011
Aedes	albopictus	Adult	Female	Unknown	Madagascar	Field	Rhizobium	Culture independant	Zouache et al., 2011
Aedes	albopictus	Adult	Female	Unknown	Madagascar	Field	Herbaspirillum	Culture independant	Zouache et al., 2011
Aedes	albopictus	Adult	Female	Unknown	Madagascar	Field	Staphylococcus	Culture independant	Zouache et al., 2011
Aedes	albopictus	Adult	Female	Unknown	Madagascar	Field	Enterobacter	Culture independant	Zouache et al., 2011
Aedes	aegypti	Adult	Female	Unknown	Madagascar	Field	Acinetobacter	Culture independant	Zouache et al., 2011
Aedes	aegypti	Adult	Female	Unknown	Madagascar	Field	Staphylococcus	Culture independant	Zouache et al., 2011
Aedes	aegypti	Adult	Female	Unknown	Madagascar	Field	Pseudomonas	Culture independant	Zouache et al., 2011
Aedes	aegypti	Adult	Female	Unknown	Madagascar	Field	Enterobacter	Culture independant	Zouache et al., 2011
Aedes	aegypti	Adult	Female	Unknown	Madagascar	Field	Asaia	Culture independant	Zouache et al., 2011
Aedes	albopictus	Adult	Female	Unknown	Madagascar	Field	Agrobacterium	Culture dependant	Zouache et al., 2011
Aedes	albopictus	Adult	Female	Unknown	Madagascar	Field	Bacillus	Culture dependant	Zouache et al., 2011
Aedes	albopictus	Adult	Male	Unknown	Madagascar	Field	Bacillus	Culture dependant	Zouache et al., 2011
Aedes	albopictus	Adult	Male	Unknown	Madagascar	Field	Acinetobacter	Culture dependant	Zouache et al., 2011
Aedes	albopictus	Adult	Male	Unknown	Madagascar	Field	Enterobacter	Culture dependant	Zouache et al., 2011
Aedes	albopictus	Adult	Male	Unknown	Madagascar	Field	Rickettsia	Culture independant	Zouache et al., 2011
Aedes	aegypti	Adult	Female	Unknown	Madagascar	Field	Bacillus	Culture dependant	Zouache et al., 2011
Aedes	albopictus	Adult	Female	Blood	Reunion island	Laboratory	Acidomonas	Culture independant	Zouache et al., 2012
Aedes	albopictus	Adult	Female	Blood	Reunion island	Laboratory	Acidiphilum	Culture independant	Zouache et al., 2012
Aedes	albopictus	Adult	Female	Blood	Reunion island	Laboratory	Asaia	Culture independant	Zouache et al., 2012
Aedes	albopictus	Adult	Female	Blood	Reunion island	Laboratory	Gluconacetobacter	Culture independant	Zouache et al., 2012
Aedes	albopictus	Adult	Female	Blood	Reunion island	Laboratory	Cowdria	Culture independant	Zouache et al., 2012
Aedes	albopictus	Adult	Female	Blood	Reunion island	Laboratory	Ehrlichia	Culture independant	Zouache et al., 2012
Aedes	albopictus	Adult	Female	Blood	Reunion island	Laboratory	Sinorhizobium	Culture independant	Zouache et al., 2012
Aedes	albopictus	Adult	Female	Blood	Reunion island	Laboratory	Rhizobium	Culture independant	Zouache et al., 2012
Aedes	albopictus	Adult	Female	Blood	Reunion island	Laboratory	Methylobacterium	Culture independant	Zouache et al., 2012
Aedes	albopictus	Adult	Female	Blood	Reunion island	Laboratory	Chondromyces	Culture independant	Zouache et al., 2012
Aedes	albopictus	Adult	Female	Blood	Reunion island	Laboratory	Paenibacillus	Culture independant	Zouache et al., 2012
Aedes	albopictus	Adult	Female	Blood	Reunion island	Laboratory	Paenibacillus	Culture independant	Zouache et al., 2012
Aedes	albopictus	Adult	Female	Blood	Reunion island	Laboratory	Blattabacterium	Culture independant	Zouache et al., 2012
Aedes	albopictus	Adult	Female	Blood	Reunion island	Laboratory	Wolbachia	Culture independant	Zouache et al., 2012
Aedes	albopictus	Adult	Female	Blood	Reunion island	Laboratory	Escherichia	Culture independant	Zouache et al., 2012
Aedes	albopictus	Adult	Female	Blood	Reunion island	Laboratory	Pantoea	Culture independant	Zouache et al., 2012
